# Supplementary material for: Lipid Profile Is Negatively Associated with Uremic Toxins in Patients with Kidney Failure—A Tri-National Cohort
Source: Toxins (Basel). 2022 Jun 16;14(6):412. doi: 10.3390/toxins14060412 (PMC9231137; doi:10.3390/toxins14060412)
Supplement: Supplementary file 1 [file toxins-14-00412-s001.zip]

Archive with 1 entries (1 files):
- toxins-1712376-supplementary.pdf
